# Supplementary material for: Primary Human Renal Proximal Tubular Epithelial Cells (pHRPTEpiCs): Shiga Toxin (Stx) Glycosphingolipid Receptors, Stx Susceptibility, and Interaction with Membrane Microdomains
Source: Toxins (Basel). 2021 Jul 28;13(8):529. doi: 10.3390/toxins13080529 (PMC8402424; doi:10.3390/toxins13080529)
Supplement: Supplementary file 1 [file toxins-13-00529-s001.zip]

Archive with 1 entries (1 files):
- toxins-1246918-supplementary.pdf
